# Supplementary material for: Synthesis and Antifungal Evaluation Against Candida spp. of 5-Arylfuran-2-Carboxamide Derivatives
Source: Microorganisms. 2025 Aug 6;13(8):1835. doi: 10.3390/microorganisms13081835 (PMC12388132; doi:10.3390/microorganisms13081835)
Supplement: Supplementary file 1 [file microorganisms-13-01835-s001.zip]

Archive with 1 entries (1 files):
- microorganisms-3787911-supplementary.pdf
